# Supplementary material for: Spatially revealed roles for lncRNAs in Drosophila spermatogenesis, Y chromosome function and evolution
Source: Nat Commun. 2024 May 7;15:3806. doi: 10.1038/s41467-024-47346-w (PMC11076287; doi:10.1038/s41467-024-47346-w)
Supplement: Supplementary file 4 — Source Data [file 41467_2024_47346_MOESM4_ESM.xlsx]

## Sheet: Figure1d
Figure 1d
		Exp	Loc
	Testis	538	464
	Seminal Vesical	409	452
	Accessory Gland	488	415
	Ejaculatory Duct	421	379
	All	562	513

## Sheet: Figure 1e
Figure 1e
	G	S	GSC	SG	SC	SP
	468	355	67	242	324	447

## Sheet: Figure 1f
Figure 1f
		Cyto	Nuc
	Testis	473	65
	Seminal Vesical	213	8
	Acessory Gland	361	25
	Ejaculatory Duct	248	9

## Sheet: Figure 1g
Figure 1g
		50 nt window_no DSE			35 nt window_no DSE
	PAS	mRNA_frequency	lncRNA_frequency		mRNA_frequency	lncRNA_frequency
	AATAAA	59.82	23.16		54.27	18.83
	ATTAAA	11.28	7.07		10.35	5.82
	AATATA	7.72	5.46		7.61	4.7
	AATACA	3.26	2.53		3.32	2.17
	TTTAAA	2.09	3.69		2.05	3.33
	TATAAA	1.81	2.57		1.95	2.17
	AAAACA	0.97	3.01		1.16	2.85
	CATAAA	1.05	1.85		1.15	1.65
	AGTAAA	1.06	1.04		1.19	0.96
	GATAAA	0.65	1.28		0.54	0.92
	total	89.71	51.66		83.59	43.4
		50 nt window_with DSE			35 nt window_with DSE
	PAS	mRNA_frequency	lncRNA_frequency		mRNA_frequency	lncRNA_frequency
	AATAAA	51.8	18.51		42.35	12.36
	ATTAAA	10.05	5.62		8.33	4.22
	AATATA	6.99	4.5		6.11	3.09
	AATACA	2.89	1.89		2.8	1.49
	TTTAAA	1.85	2.69		1.65	1.81
	TATAAA	1.68	1.97		1.55	1.36
	AAAACA	0.86	1.73		0.84	1.57
	CATAAA	0.86	1.61		0.86	0.8
	AGTAAA	1.07	0.8		1.07	0.56
	GATAAA	0.62	0.8		0.48	0.44
	total	78.67	40.12		66.04	27.7

## Sheet: Figure 1h
Figure 1h

## Sheet: Figure 1i
Figure 1i
	Fertility	No effect	Weak	Modest	Strong
	expressed high	4	2	4	4
	med	9	5	8	3
	low	54	5	2	1

## Sheet: Figure 1j
Figure 1j
	Fertility	No effect	Weak	Modest	Strong
	localized	22	6	8	6
	unlocalized	45	6	4	2
